# Supplementary material for: Dereplication of New Saponins from Agave bracteosa
Source: Plants (Basel). 2024 Sep 13;13(18):2570. doi: 10.3390/plants13182570 (PMC11435350; doi:10.3390/plants13182570)
Supplement: Supplementary file 1 [file plants-13-02570-s001.zip]

Archive with 1 entries (1 files):
- plants-3160681-supplementary.pdf
